# Supplementary material for: Influence of early stress on memory reconsolidation: Implications for post-traumatic stress disorder treatment
Source: PLoS One. 2018 Jan 19;13(1):e0191563. doi: 10.1371/journal.pone.0191563 (PMC5774817; doi:10.1371/journal.pone.0191563)
Supplement: S1 Dataset — The first sheet of the document provides the percentage of freezing during contextual and cued fear conditioning tests. Sheets 2 and 3 provide latencies (in sec) before entering each compartments during respectively the familiarization and the test phases of the “city-like” experiment, and sheet 4 provides the total duration (in sec) spent in each compartment during the “city-like” test. Sheet 5 shows the different concentrations of plasmatic corticosterone (in ng/mL). (XLSX) [file pone.0191563.s001.xlsx]

## Sheet: 1_Fear conditioning
Stress group	treatment	mice	contextual test	cued test
				before tone	tone
			% freezing	% freezing	% freezing
Control	NaCl	G1-C_5	7.91667	0	3.33333
Control	NaCl	G2-C_1	2.91667	0	15.8333
Control	NaCl	G1-C_7	34.167	1	26.667
Control	NaCl	G2-C_3	22.9167	2.5	25.8333
Control	NaCl	G5-C_1	10	5.83333	11.6667
Control	NaCl	G5-C_2	5	0	1.667
Control	NaCl	G5-C_5	32.5	0	5
Control	NaCl	G6-C_1	7.91667	0	10
Control	NaCl	G6-C_3	29.1667	0	1.66667
Control	NaCl	G6-C_4	8.33333	0	13.3333
Control	NaCl	G8-C_1	46.6667	0	25
Control	Propranolol	G1-C_1	34.1667	0	9.16667
Control	Propranolol	G1-C_2	2.5	0	6.66667
Control	Propranolol	G1-C_3	26.25	0	20
Control	Propranolol	G2-C_2	19.5833	0.833333	19.1667
Control	Propranolol	G2-C_4	32.0833	0	9.16667
Control	Propranolol	G2-C_5	8.33333	0	5
Control	Propranolol	G5-C_3	20.4167	0	8.33333
Control	Propranolol	G5-C_4	12.9	0	5.833
Control	Propranolol	G5-C_6	17.0833	0	6.66667
Control	Propranolol	G6-C_2	17.0833	0	17.5
Control	Propranolol	G6-C_5	7.08333	0	7.5
Control	Propranolol	G6-C_6	7.91667	0	8.33333
Postnatal stress	NaCl	G3-SpC_1	13.75	0	15
Postnatal stress	NaCl	G3-SpC_3	55	0	5
Postnatal stress	NaCl	G3-SpC_6	44.5833	0	18.3333
Postnatal stress	NaCl	G6-SpC_2	23.3333	0	15
Postnatal stress	NaCl	G6-SpC_3	5.41667	0	12.5
Postnatal stress	NaCl	G6-SpC_5	30	0	17.5
Postnatal stress	NaCl	G7-SpC_2	24.1667	0	10.8333
Postnatal stress	NaCl	G7-SpC_3	7.5	0	5.83333
Postnatal stress	NaCl	G8-SpC_2	34.5833	0	5.83333
Postnatal stress	NaCl	G8-SpC_3	5	0	2.5
Postnatal stress	NaCl	G9-SpC_1	27.5	0	5
Postnatal stress	NaCl	G9-SpC_2	10.4167	0.833333	10.8333
Postnatal stress	Propranolol	G3-SpC_2	51.25	0	2.5
Postnatal stress	Propranolol	G3-SpC_4	12.9167	0	5
Postnatal stress	Propranolol	G3-SpC_5	12.5	0	2.5
Postnatal stress	Propranolol	G6-SpC_1	29.1667	0	3.33333
Postnatal stress	Propranolol	G6-SpC_4	12.5	0	0
Postnatal stress	Propranolol	G6-SpC_6	20	0	14.1667
Postnatal stress	Propranolol	G7-SpC_1	25.8333	0	5
Postnatal stress	Propranolol	G7-SpC_4	19.5833	0	5.83333
Postnatal stress	Propranolol	G7-SpC_5	3.75	0	10
Postnatal stress	Propranolol	G8-SpC_1	24.5833	0	1.66667
Postnatal stress	Propranolol	G8-SpC_4	11.25	0	3.33333
Postnatal stress	Propranolol	G9-SpC_3	10	0	2.5
Postnatal stress	Propranolol	G9-SpC_4	15.4167	0	7.5
Prenatal stress	NaCl	G1-SpN_4	22.5	0	20.8333
Prenatal stress	NaCl	G1-SpN_5	25	0.833333	15
Prenatal stress	NaCl	G1-SpN_6	9.16667	0	0
Prenatal stress	NaCl	G2-SpN_1		0	10
Prenatal stress	NaCl	G2-SpN_2	29.5833	0	52.5
Prenatal stress	NaCl	G2-SpN_4	12.0833	6.66667	18.3333
Prenatal stress	NaCl	G6-SpN_1	16.6667	0	25
Prenatal stress	NaCl	G6-SpN_2	5.41667	0	2.5
Prenatal stress	NaCl	G6-SpN_4	2.5	0	0.833333
Prenatal stress	NaCl	G7-SpN_2	12.9167	0	5.83333
Prenatal stress	NaCl	G9-SpN_2	22.9167	5	30.8333
Prenatal stress	NaCl	G9-SpN_3	7.5	0	3.33333
Prenatal stress	Propranolol	G1-SpN_1	9.58333	0	0.833333
Prenatal stress	Propranolol	G1-SpN_2	19.1667	0	3.33333
Prenatal stress	Propranolol	G1-SpN_3	5	0	3.33333
Prenatal stress	Propranolol	G2-SpN_3	20.4167	1.66667	17.5
Prenatal stress	Propranolol	G2-SpN_5	8.33333	6.66667	35.8333
Prenatal stress	Propranolol	G2-SpN_6	4.16	2.33	16.667
Prenatal stress	Propranolol	G6-SpN_3	1.667	0	5
Prenatal stress	Propranolol	G6-SpN_5	6.25	0	1.66667
Prenatal stress	Propranolol	G7-SpN_1	20.8333	0	22.5
Prenatal stress	Propranolol	G7-SpN_3	2.08333	0	13.3333
Prenatal stress	Propranolol	G9-SpN_1	44.5833	1.66667	40.8333
Prenatal stress	Propranolol	G9-SpN_4	6.25	0	0.833333
Prenatal stress	Propranolol	G9-SpN_5	11.6667	0	14.1667

## Sheet: 2_City like_Familiari_Latencies
			Latency to enter (sec)
CONDITION	TRAITEMENT	MICE	Plate	Neutral 1	Light	Neutral 2	Shock	Odor	Neutral 3	Tone
Control	NaCl	G3-C_2	29	156	57	43	246	3	175	21
Control	NaCl	G3-C_3	3	77	37	91	111	24	189	16
Control	NaCl	G4-C_1	3	332	137	319	235	25	17	118
Control	NaCl	G4-C_4	74	160	61	113	362	139	28	95
Control	NaCl	G4-C_5	4	71	76	30	116	20	27	40
Control	NaCl	G4-C_6	146	4	32	15	119	59	108	51
Control	NaCl	G7-C_1	38	16	225	6	1404	103	118	270
Control	NaCl	G7-C_4	155	55	3	11	376	17	24	34
Control	NaCl	G7-C_5	151	27	7	191	403	216	180	705
Control	NaCl	G8-C_2	148	33	2	46	99	111	89	99
Control	NaCl	G8-C_5	244	189	3	329	202	41	64	110
Control	NaCl	G9-C_1	2	125	90	59	157	26	38	78
Control	Propranolol	G3-C_1	4	307	445	851	1168	17	28	476
Control	Propranolol	G3-C_4	193	148	41	23	90	34	101	8
Control	Propranolol	G3-C_5	5	59	71	85	174	37	135	45
Control	Propranolol	G4-C_2	17	119	12	2	89	43	31	77
Control	Propranolol	G4-C_3	61	2	36	28	45	21	70	76
Control	Propranolol	G4-C_7	154	84	4	147	131	40	46	67
Control	Propranolol	G7-C_2	50	10	4	122	400	137	262	1182
Control	Propranolol	G7-C_3	101	243	2	25	261	21	41	299
Control	Propranolol	G7-C_6	26	349	22	99	169	43	109	215
Control	Propranolol	G8-C_3	44	163	12	24	67	5	59	36
Control	Propranolol	G8-C_6	143	35	98	25	111	16	11	55
Control	Propranolol	G8-C_7	27	1	9	52	119	254	84	63
Control	Propranolol	G9-C_3	790	805	813	903	4	637	619	983
Control	Propranolol	G9-C_5	482	297	284	2	250	117	131	796
Control	Propranolol	G9-C_6	219	209	200	296	70	145	58	183
Postnatal stress	NaCl	G1-SpC_1	71	1	34	58	1069	16	260	126
Postnatal stress	NaCl	G1-SpC_4	3	42	48	66	1800	35	103	130
Postnatal stress	NaCl	G1-SpC_6	121	186	3	60	157	14	21	33
Postnatal stress	NaCl	G2-SpC_1	1	57	38	141	72	14	31	24
Postnatal stress	NaCl	G2-SpC_2	3	85	40	102	112	15	188	55
Postnatal stress	NaCl	G2-SpC_5	3	38	25	14	1800	83	189	34
Postnatal stress	NaCl	G4-SpC_2	20	12	2	33	257	165	41	72
Postnatal stress	NaCl	G4-SpC_4	32	139	19	100	76	40	7	55
Postnatal stress	NaCl	G5-SpC_2	71	161	27	142	81	14	9	46
Postnatal stress	NaCl	G5-SpC_3	70	50	12	184	92	41	31	219
Postnatal stress	NaCl	G5-SpC_4	7	98	139	182	652	44	34	113
Postnatal stress	NaCl	G9-SpC_6	191	47	4	35	147	76	17	103
Postnatal stress	NaCl	G10-SpC_5	1174	1059	1217	1039	6	1025	1011	1800
Postnatal stress	Propranolol	G1-SpC_2	11	18	77	42	128	33	184	111
Postnatal stress	Propranolol	G1-SpC_3	17	1	12	66	230	25	35	43
Postnatal stress	Propranolol	G1-SpC_5	12	1	102	27	143	52	47	64
Postnatal stress	Propranolol	G2-SpC_3	4	25	130	12	488	15	39	31
Postnatal stress	Propranolol	G2-SpC_4	33	94	3	183	53	17	68	163
Postnatal stress	Propranolol	G2-SpC_6	86	31	46	4	583	15	95	64
Postnatal stress	Propranolol	G4-SpC_1	161	113	59	366	425	38	22	77
Postnatal stress	Propranolol	G4-SpC_3	82	285	46	15	202	2	23	97
Postnatal stress	Propranolol	G4-SpC_5	60	93	104	151	251	20	29	49
Postnatal stress	Propranolol	G5-SpC_1	20	12	2	33	257	165	41	72
Postnatal stress	Propranolol	G5-SpC_5	137	160	215	230	454	40	22	85
Postnatal stress	Propranolol	G5-SpC_6	21	26	63	51	126	38	7	34
Postnatal stress	Propranolol	G9-SpC_5	62	1	10	90	42	16	24	136
Postnatal stress	Propranolol	G10-SpC_3	57	116	2	37	153	22	82	138
Postnatal stress	Propranolol	G10-SpC_4	47	133	10	156	105	24	17	31
Postnatal stress	Propranolol	G10-SpC_6	3	110	119	12	1800	45	52	823
Prenatal stress	NaCl	G3-SpN_1	50	2	13	148	74	36	8	25
Prenatal stress	NaCl	G3-SpN_4	19	3	69	40	236	59	33	49
Prenatal stress	NaCl	G3-SpN_6	68	186	4	29	102	21	48	55
Prenatal stress	NaCl	G4-SpN_1	276	2	290	474	20	219	205	559
Prenatal stress	NaCl	G4-SpN_2	47	3	59	36	88	25	20	76
Prenatal stress	NaCl	G4-SpN_6	73	5	2	24	98	18	49	59
Prenatal stress	NaCl	G5-SpN_1	53	22	27	15	116	86	34	6
Prenatal stress	NaCl	G5-SpN_3	113	63	3	96	36	174	128	25
Prenatal stress	NaCl	G5-SpN_4	102	233	2	25	54	67	18	79
Prenatal stress	NaCl	G8-SpN_2	15	10	78	20	134	2	85	34
Prenatal stress	NaCl	G8-SpN_5	3	38	88	53	133	30	20	99
Prenatal stress	NaCl	G8-SpN_6	48	82	39	1	100	10	19	68
Prenatal stress	NaCl	G10-SpN_2	23	63	31	17	43	4	103	9
Prenatal stress	NaCl	G10-SpN_4	75	16	1	90	170	111	230	202
Prenatal stress	NaCl	G11-SpN_1	37	50	2	87	156	12	17	72
Prenatal stress	NaCl	G11-SpN_2	2	37	25	14	54	11	20	268
Prenatal stress	Propranolol	G3-SpN_2	4	39	367	48	221	17	24	79
Prenatal stress	Propranolol	G3-SpN_3	879	310	185	62	1129	399	455	1397
Prenatal stress	Propranolol	G3-SpN_5	71	7	79	60	89	18	23	37
Prenatal stress	Propranolol	G4-SpN_3	24	2	11	57	97	40	52	83
Prenatal stress	Propranolol	G4-SpN_4	2	26	43	30	66	49	17	114
Prenatal stress	Propranolol	G4-SpN_5	82	1	97	75	49	30	22	185
Prenatal stress	Propranolol	G5-SpN_2	513	10	32	141	562	82	97	381
Prenatal stress	Propranolol	G5-SpN_5	19	122	67	15	246	38	6	57
Prenatal stress	Propranolol	G5-SpN_6	23	77	6	117	194	32	64	105
Prenatal stress	Propranolol	G8-SpN_1	211	1	39	18	56	239	184	688
Prenatal stress	Propranolol	G8-SpN_3	36	2	27	43	163	138	17	72
Prenatal stress	Propranolol	G8-SpN_4	117	1	28	22	37	14	16	10
Prenatal stress	Propranolol	G8-SpN_7	41	101	3	151	527	27	19	62
Prenatal stress	Propranolol	G10-SpN_1	31	85	51	39	62	121	96	17
Prenatal stress	Propranolol	G10-SpN_3	21	147	3	67	34	15	11	268

## Sheet: 3_City like_Test_Latencies
			Latency to enter (sec)
CONDITION	TRAITEMENT	MICE	Plate	Neutral 1	Light	Neutral 2	Shock	Odor	Neutral 3	Tone	∑neutral
Control	NaCl	G3-C_2	734	262	11	187	1479	303	75	31	174.667
Control	NaCl	G3-C_3	4	111	122	9	515	200	22	224	47.3333
Control	NaCl	G4-C_1	1800	378	4	393	1800	27	33	501	268
Control	NaCl	G4-C_4	1800	10	399	53	1800	59	77	705	46.6667
Control	NaCl	G4-C_5	1470	222	35	113	1800	9	66	494	133.667
Control	NaCl	G4-C_6	577	4	50	236	1800	289	383	195	207.667
Control	NaCl	G7-C_1	1800	21	585	17	1800	113	134	454	57.3333
Control	NaCl	G7-C_4	1800	33	2	63	1800	49	11	712	35.6667
Control	NaCl	G7-C_5	1800	174	6	19	1800	276	38	658	77
Control	NaCl	G8-C_2	1800	13	130	384	1800	159	141	807	179.333
Control	NaCl	G8-C_5	1800	2	123	128	1800	47	26	58	52
Control	NaCl	G9-C_1	1800	69	103	31	1114	783	15	853	38.3333
Control	Propranolol	G3-C_1	12	18	26	381	1400	4	35	484	144.667
Control	Propranolol	G3-C_4	104	166	116	257	630	342	11	5	144.667
Control	Propranolol	G3-C_5	219	56	35	87	1224	48	13	21	52
Control	Propranolol	G4-C_2	1217	6	385	36	1800	102	107	697	49.6667
Control	Propranolol	G4-C_3	1390	404	433	10	904	30	58	508	157.333
Control	Propranolol	G4-C_7	1800	110	117	99	1800	22	42	13	83.6667
Control	Propranolol	G7-C_2	4	437	189	46	1383	472	210	422	231
Control	Propranolol	G7-C_3	1498	475	554	491	1684	848	24	10	330
Control	Propranolol	G7-C_6	1800	14	331	59	1800	448	247	750	106.667
Control	Propranolol	G8-C_3	1013	19	122	427	1261	902	201	553	215.667
Control	Propranolol	G8-C_6	1661	408	667	288	1468	307	6	920	234
Control	Propranolol	G8-C_7	1504	1	16	54	1800	139	36	328	30.3333
Control	Propranolol	G9-C_3	1074	202	20	62	1130	172	229	1269	164.333
Control	Propranolol	G9-C_5	695	210	217	130	1352	7	3	623	114.333
Control	Propranolol	G9-C_6	718	225	329	119	1348	24	30	1379	124.667
Postnatal stress	NaCl	G1-SpC_1	1535	93	152	83	1800	51	41	430	72.3333
Postnatal stress	NaCl	G1-SpC_4	654	271	4	20	1800	548	204	217	165
Postnatal stress	NaCl	G1-SpC_6	1763	718	745	475	1800	1800	17	1221	403.333
Postnatal stress	NaCl	G2-SpC_1	702	599	303	10	1800	34	45	263	218
Postnatal stress	NaCl	G2-SpC_2	651	136	11	254	1800	28	32	191	140.667
Postnatal stress	NaCl	G2-SpC_5	3	22	11	87	1800	103	99	1642	69.3333
Postnatal stress	NaCl	G4-SpC_2	847	111	65	7	1627	132	148	433	88.6667
Postnatal stress	NaCl	G4-SpC_4	981	231	4	212	763	33	41	138	161.333
Postnatal stress	NaCl	G5-SpC_2	619	4	15	151	1800	186	172	217	109
Postnatal stress	NaCl	G5-SpC_3	555	23	6	128	1800	263	282	312	144.333
Postnatal stress	NaCl	G5-SpC_4	1038	15	47	152	1800	145	129	309	98.6667
Postnatal stress	NaCl	G9-SpC_6	46	404	130	1	1712	91	104	288	169.667
Postnatal stress	NaCl	G10-SpC_5	675	1	116	10	1192	22	93	638	34.6667
Postnatal stress	Propranolol	G1-SpC_2	15	142	6	21	958	88	79	65	80.6667
Postnatal stress	Propranolol	G1-SpC_3	334	114	12	265	1800	86	29	40	136
Postnatal stress	Propranolol	G1-SpC_5	596	113	14	118	1800	33	51	89	94
Postnatal stress	Propranolol	G2-SpC_3	1752	45	76	9	1800	22	53	30	35.6667
Postnatal stress	Propranolol	G2-SpC_4	639	241	171	231	1630	8	13	73	161.667
Postnatal stress	Propranolol	G2-SpC_6	1800	28	14	111	713	85	89	140	76
Postnatal stress	Propranolol	G4-SpC_1	1800	163	177	114	896	101	19	149	98.6667
Postnatal stress	Propranolol	G4-SpC_3	257	10	21	79	1252	93	98	109	62.3333
Postnatal stress	Propranolol	G4-SpC_5	681	55	110	18	1800	388	80	126	51
Postnatal stress	Propranolol	G5-SpC_1	1234	9	21	34	1800	46	41	536	28
Postnatal stress	Propranolol	G5-SpC_5	1063	4	274	355	1417	24	29	190	129.333
Postnatal stress	Propranolol	G5-SpC_6	1283	2	90	302	631	159	166	210	156.667
Postnatal stress	Propranolol	G9-SpC_5	1800	3	91	169	1390	20	156	286	109.333
Postnatal stress	Propranolol	G10-SpC_3	1047	19	1	155	1583	163	169	1080	114.333
Postnatal stress	Propranolol	G10-SpC_4	1122	141	24	2	610	44	17	114	53.3333
Postnatal stress	Propranolol	G10-SpC_6	1571	1	21	212	1800	69	12	1189	75
Prenatal stress	NaCl	G3-SpN_1	504	153	118	188	630	20	26	53	122.333
Prenatal stress	NaCl	G3-SpN_4	118	291	300	15	1800	8	147	694	151
Prenatal stress	NaCl	G3-SpN_6	568	101	227	85	1277	15	18	127	68
Prenatal stress	NaCl	G4-SpN_1	1800	11	29	38	1800	301	343	438	130.667
Prenatal stress	NaCl	G4-SpN_2	1096	566	544	1	1289	18	316	693	294.333
Prenatal stress	NaCl	G4-SpN_6	56	179	149	19	1072	94	4	233	67.3333
Prenatal stress	NaCl	G5-SpN_1	923	183	4	23	413	34	44	117	83.3333
Prenatal stress	NaCl	G5-SpN_3	227	42	3	7	131	47	24	151	24.3333
Prenatal stress	NaCl	G5-SpN_4	490	8	47	31	1532	21	229	270	89.3333
Prenatal stress	NaCl	G8-SpN_2	30	11	2	88	655	96	222	170	107
Prenatal stress	NaCl	G8-SpN_5	1800	236	115	1	1800	77	19	170	85.3333
Prenatal stress	NaCl	G8-SpN_6	1223	158	1	23	1773	511	411	741	197.333
Prenatal stress	NaCl	G10-SpN_2	1196	168	181	10	1800	1800	1768	1706	648.667
Prenatal stress	NaCl	G10-SpN_4	908	23	2	217	1800	1082	1095	1335	445
Prenatal stress	NaCl	G11-SpN_1	195	542	1	99	1800	1584	944	1800	528.333
Prenatal stress	NaCl	G11-SpN_2	1800	2	612	1481	1800	1800	1800	1800	1094.33
Prenatal stress	Propranolol	G3-SpN_2	633	325	321	4	1800	30	34	79	121
Prenatal stress	Propranolol	G3-SpN_3	1800	41	18	509	1800	900	777	1800	442.333
Prenatal stress	Propranolol	G3-SpN_5	927	8	61	28	1800	19	121	1800	52.3333
Prenatal stress	Propranolol	G4-SpN_3	1090	2	9	42	1527	203	286	375	110
Prenatal stress	Propranolol	G4-SpN_4	26	2	13	160	489	137	119	56	93.6667
Prenatal stress	Propranolol	G4-SpN_5	1706	615	450	5	1800	153	8	265	209.333
Prenatal stress	Propranolol	G5-SpN_2	467	116	8	300	289	17	26	208	147.333
Prenatal stress	Propranolol	G5-SpN_5	1045	57	105	42	227	17	7	161	35.3333
Prenatal stress	Propranolol	G5-SpN_6	1800	16	195	3	1800	248	177	504	65.3333
Prenatal stress	Propranolol	G8-SpN_1	1800	414	2	508	498	22	29	208	317
Prenatal stress	Propranolol	G8-SpN_3	892	60	19	131	1409	263	82	842	91
Prenatal stress	Propranolol	G8-SpN_4	874	234	42	7	535	224	75	19	105.333
Prenatal stress	Propranolol	G8-SpN_7	337	16	319	401	1110	1028	214	366	210.333
Prenatal stress	Propranolol	G10-SpN_1	506	11	129	23	1800	257	263	1800	99
Prenatal stress	Propranolol	G10-SpN_3	32	1	6	42	1800	52	60	136	34.3333

## Sheet: 4_City like_Test_Duration
			Time spent in each compartment (sec)
CONDITION	TRAITEMENT	MICE	Plate	Neutral 1	Light	Neutral 2	Shock	Odor	Neutral 3	Tone
Control	NaCl	G3-C_2	156	138	326	135	9	92	177	105
Control	NaCl	G3-C_3	162	164	333	365	26	19	158	156
Control	NaCl	G4-C_1	0	118	365	107	0	165	400	139
Control	NaCl	G4-C_4	0	181	202	165	0	123	644	21
Control	NaCl	G4-C_5	29	240	329	189	0	124	233	104
Control	NaCl	G4-C_6	236	256	211	374	0	57	96	37
Control	NaCl	G7-C_1	0	218	29	328	0	90	419	119
Control	NaCl	G7-C_4	0	225	391	336	0	33	76	3
Control	NaCl	G7-C_5	0	101	323	175	0	126	253	154
Control	NaCl	G8-C_2	0	168	160	122	0	29	871	188
Control	NaCl	G8-C_5	0	159	111	128	0	58	487	292
Control	NaCl	G9-C_1	0	228	295	167	127	103	137	170
Control	Propranolol	G3-C_1	4	115	195	56	44	134	525	193
Control	Propranolol	G3-C_4	192	151	303	102	60	100	249	120
Control	Propranolol	G3-C_5	215	150	213	106	36	81	248	184
Control	Propranolol	G4-C_2	201	137	323	178	0	96	224	79
Control	Propranolol	G4-C_3	100	92	217	303	58	142	238	119
Control	Propranolol	G4-C_7	0	203	549	70	0	35	136	206
Control	Propranolol	G7-C_2	96	79	295	325	66	140	177	136
Control	Propranolol	G7-C_3	7	111	316	300	19	41	438	52
Control	Propranolol	G7-C_6	0	151	241	306	0	87	202	84
Control	Propranolol	G8-C_3	134	426	269	61	109	21	73	151
Control	Propranolol	G8-C_6	30	143	208	215	18	127	358	134
Control	Propranolol	G8-C_7	68	79	218	153	0	28	326	186
Control	Propranolol	G9-C_3	112	109	370	427	52	55	178	69
Control	Propranolol	G9-C_5	66	47	179	394	58	164	377	132
Control	Propranolol	G9-C_6	79	107	249	196	44	49	542	63
Postnatal stress	NaCl	G1-SpC_1	63	128	310	304	0	34	147	95
Postnatal stress	NaCl	G1-SpC_4	79	312	358	293	0	51	167	150
Postnatal stress	NaCl	G1-SpC_6	3	255	285	90	0	0	792	230
Postnatal stress	NaCl	G2-SpC_1	98	246	150	193	0	51	495	88
Postnatal stress	NaCl	G2-SpC_2	100	126	410	122	0	127	180	82
Postnatal stress	NaCl	G2-SpC_5	124	199	415	493	0	35	66	104
Postnatal stress	NaCl	G4-SpC_2	176	55	280	313	37	88	85	199
Postnatal stress	NaCl	G4-SpC_4	126	103	286	181	62	66	235	197
Postnatal stress	NaCl	G5-SpC_2	230	94	320	245	0	79	130	176
Postnatal stress	NaCl	G5-SpC_3	141	130	538	147	0	74	147	103
Postnatal stress	NaCl	G5-SpC_4	213	211	375	84	0	81	230	127
Postnatal stress	NaCl	G9-SpC_6	167	103	332	186	23	56	298	205
Postnatal stress	NaCl	G10-SpC_5	37	220	376	336	89	73	108	151
Postnatal stress	Propranolol	G1-SpC_2	203	122	280	501	61	6	89	172
Postnatal stress	Propranolol	G1-SpC_3	178	166	338	365	0	39	144	98
Postnatal stress	Propranolol	G1-SpC_5	135	74	276	346	0	68	200	129
Postnatal stress	Propranolol	G2-SpC_3	56	122	315	286	0	84	129	212
Postnatal stress	Propranolol	G2-SpC_4	131	77	245	199	78	108	179	161
Postnatal stress	Propranolol	G2-SpC_6	0	133	238	174	69	88	218	111
Postnatal stress	Propranolol	G4-SpC_1	0	54	187	112	15	90	600	122
Postnatal stress	Propranolol	G4-SpC_3	310	140	248	228	58	78	76	104
Postnatal stress	Propranolol	G4-SpC_5	147	66	399	100	0	64	133	190
Postnatal stress	Propranolol	G5-SpC_1	9	152	374	119	0	68	557	74
Postnatal stress	Propranolol	G5-SpC_5	11	85	136	36	28	62	748	122
Postnatal stress	Propranolol	G5-SpC_6	125	185	277	197	17	93	294	151
Postnatal stress	Propranolol	G9-SpC_5	0	219	482	138	51	87	130	200
Postnatal stress	Propranolol	G10-SpC_3	138	189	238	626	18	54	105	122
Postnatal stress	Propranolol	G10-SpC_4	188	116	205	356	98	74	94	169
Postnatal stress	Propranolol	G10-SpC_6	39	361	342	351	0	50	93	109
Prenatal stress	NaCl	G3-SpN_1	154	38	247	97	93	96	145	174
Prenatal stress	NaCl	G3-SpN_4	132	100	256	376	0	70	305	86
Prenatal stress	NaCl	G3-SpN_6	196	101	278	88	62	38	176	190
Prenatal stress	NaCl	G4-SpN_1	0	173	484	153	0	69	97	203
Prenatal stress	NaCl	G4-SpN_2	140	97	233	294	38	160	270	77
Prenatal stress	NaCl	G4-SpN_6	200	184	310	210	45	51	175	105
Prenatal stress	NaCl	G5-SpN_1	123	108	345	116	144	77	150	104
Prenatal stress	NaCl	G5-SpN_3	180	120	315	202	82	172	46	96
Prenatal stress	NaCl	G5-SpN_4	93	141	301	156	68	113	70	73
Prenatal stress	NaCl	G8-SpN_2	154	164	350	168	5	46	221	215
Prenatal stress	NaCl	G8-SpN_5	0	141	159	218	0	62	335	262
Prenatal stress	NaCl	G8-SpN_6	190	322	301	262	16	67	84	47
Prenatal stress	NaCl	G10-SpN_2	230	338	460	379	0	0	32	5
Prenatal stress	NaCl	G10-SpN_4	126	276	213	502	0	40	210	84
Prenatal stress	NaCl	G11-SpN_1	364	293	272	392	0	51	108	0
Prenatal stress	NaCl	G11-SpN_2	0	659	928	162	0	0	0	0
Prenatal stress	Propranolol	G3-SpN_2	3	266	264	179	0	16	302	186
Prenatal stress	Propranolol	G3-SpN_3	0	265	316	333	0	84	165	0
Prenatal stress	Propranolol	G3-SpN_5	161	139	237	181	0	131	404	0
Prenatal stress	Propranolol	G4-SpN_3	113	153	293	129	35	115	155	142
Prenatal stress	Propranolol	G4-SpN_4	188	173	215	314	44	74	130	98
Prenatal stress	Propranolol	G4-SpN_5	14	173	266	68	0	52	416	100
Prenatal stress	Propranolol	G5-SpN_2	175	69	250	106	77	109	168	140
Prenatal stress	Propranolol	G5-SpN_5	18	141	234	149	55	171	182	186
Prenatal stress	Propranolol	G5-SpN_6	0	146	275	379	0	64	59	120
Prenatal stress	Propranolol	G8-SpN_1	0	131	161	83	6	99	311	535
Prenatal stress	Propranolol	G8-SpN_3	137	143	238	192	29	77	124	126
Prenatal stress	Propranolol	G8-SpN_4	155	99	239	129	75	84	106	245
Prenatal stress	Propranolol	G8-SpN_7	312	347	223	149	25	70	137	120
Prenatal stress	Propranolol	G10-SpN_1	285	389	468	434	0	4	17	0
Prenatal stress	Propranolol	G10-SpN_3	309	135	358	543	0	80	129	3

## Sheet: 5_Corticosterone
Corticosterone assay. [Cort]plasmatic ng/mL
4 WEEK-OLD					FEAR CONDITIONING						CITY LIKE
4 week-old	Control	22.5381			Fear conditioning	Control	NaCl	48.2785			City like	Control	NaCl	64.1897
4 week-old	Control	37.4827			Fear conditioning	Control	NaCl	25.2329			City like	Control	NaCl	62.5188
4 week-old	Control	72.7723			Fear conditioning	Control	NaCl	55.0843			City like	Control	NaCl	50.6259
4 week-old	Control	34.3238			Fear conditioning	Control	NaCl	68.7552			City like	Control	NaCl	42.4682
4 week-old	Control	2.66917			Fear conditioning	Control	NaCl	63.3165			City like	Control	NaCl	63.9963
4 week-old	Control	38.799			Fear conditioning	Control	NaCl	51.9859			City like	Control	NaCl	46.3206
4 week-old	Control	12.8763			Fear conditioning	Control	NaCl	55.3851			City like	Control	NaCl	65.5826
4 week-old	Control	13.5233			Fear conditioning	Control	NaCl	41.5618			City like	Control	NaCl	65.1294
4 week-old	Control	9.73726			Fear conditioning	Control	NaCl	56.9714			City like	Control	NaCl	46.7738
4 week-old	Control	33.0037			Fear conditioning	Control	NaCl	80.0324			City like	Control	NaCl	39.4969
4 week-old	Control	29.6295			Fear conditioning	Control	NaCl	42.5219			City like	Control	NaCl	67.3272
4 week-old	Control	23.9981			Fear conditioning	Control	NaCl	26.3883			City like	Control	NaCl	1.58301
4 week-old	Postnatal stress	28.1027			Fear conditioning	Control	Propranolol	61.5372			City like	Control	NaCl	75.9444
4 week-old	Postnatal stress	20.0436			Fear conditioning	Control	Propranolol	52.808			City like	Control	NaCl	140.16
4 week-old	Postnatal stress	67.9322			Fear conditioning	Control	Propranolol	50.8528			City like	Control	NaCl	114.639
4 week-old	Postnatal stress	41.9647			Fear conditioning	Control	Propranolol	40.8819			City like	Control	Propranolol	47.0218
4 week-old	Postnatal stress	41.5553			Fear conditioning	Control	Propranolol	49.04			City like	Control	Propranolol	54.7945
4 week-old	Postnatal stress	108.621			Fear conditioning	Control	Propranolol	47.6803			City like	Control	Propranolol	57.4586
4 week-old	Postnatal stress	1.33258			Fear conditioning	Control	Propranolol	40.4287			City like	Control	Propranolol	43.2159
4 week-old	Postnatal stress	119.224			Fear conditioning	Control	Propranolol	43.8279			City like	Control	Propranolol	41.3351
4 week-old	Postnatal stress	107.035			Fear conditioning	Control	Propranolol	61.7302			City like	Control	Propranolol	49.04
4 week-old	Prenatal stress	17.741			Fear conditioning	Control	Propranolol	46.3206			City like	Control	Propranolol	40.4287
4 week-old	Prenatal stress	17.0877			Fear conditioning	Control	Propranolol	41.1102			City like	Control	Propranolol	48.8133
4 week-old	Prenatal stress	48.3601			Fear conditioning	Control	Propranolol	28.8084			City like	Control	Propranolol	73.514
4 week-old	Prenatal stress	59.0109									City like	Control	Propranolol	42.3202
4 week-old	Prenatal stress	4.00305			Fear conditioning	Postnatal stress	NaCl	80.1097			City like	Control	Propranolol	12.8765
4 week-old	Prenatal stress	68.7389			Fear conditioning	Postnatal stress	NaCl	60.2523			City like	Control	Propranolol	10.0531
4 week-old	Prenatal stress	5.27606			Fear conditioning	Postnatal stress	NaCl	70.5834			City like	Control	Propranolol	144.343
4 week-old	Prenatal stress	7.29163			Fear conditioning	Postnatal stress	NaCl	59.6907			City like	Control	Propranolol	112.966
4 week-old	Prenatal stress	40.5491			Fear conditioning	Postnatal stress	NaCl	59.4641			City like	Control	Propranolol	44.2898
4 week-old	Prenatal stress	38.9896			Fear conditioning	Postnatal stress	NaCl	62.8633
					Fear conditioning	Postnatal stress	NaCl	81.4455			City like	Postnatal stress	NaCl	34.8109
					Fear conditioning	Postnatal stress	NaCl	79.8592			City like	Postnatal stress	NaCl	44.8415
					Fear conditioning	Postnatal stress	NaCl	51.3061			City like	Postnatal stress	NaCl	45.5568
					Fear conditioning	Postnatal stress	NaCl	58.4538			City like	Postnatal stress	NaCl	34.7634
					Fear conditioning	Postnatal stress	NaCl	48.7736			City like	Postnatal stress	NaCl	43.3747
					Fear conditioning	Postnatal stress	Propranolol	73.2384			City like	Postnatal stress	NaCl	56.2915
					Fear conditioning	Postnatal stress	Propranolol	64.1897			City like	Postnatal stress	NaCl	28.8084
					Fear conditioning	Postnatal stress	Propranolol	59.62			City like	Postnatal stress	NaCl	27.8
					Fear conditioning	Postnatal stress	Propranolol	70.5681			City like	Postnatal stress	NaCl	66.3189
					Fear conditioning	Postnatal stress	Propranolol	53.119			City like	Postnatal stress	NaCl	22.96
					Fear conditioning	Postnatal stress	Propranolol	81.8987			City like	Postnatal stress	NaCl	85.4264
					Fear conditioning	Postnatal stress	Propranolol	59.2375			City like	Postnatal stress	NaCl	78.5957
					Fear conditioning	Postnatal stress	Propranolol	59.0109			City like	Postnatal stress	NaCl	134.769
					Fear conditioning	Postnatal stress	Propranolol	77.1398			City like	Postnatal stress	Propranolol	52.808
					Fear conditioning	Postnatal stress	Propranolol	47.1603			City like	Postnatal stress	Propranolol	47.7718
					Fear conditioning	Postnatal stress	Propranolol	45.1436			City like	Postnatal stress	Propranolol	39.5092
					Fear conditioning	Postnatal stress	Propranolol	95.9643			City like	Postnatal stress	Propranolol	40.1394
					Fear conditioning	Postnatal stress	Propranolol	32.4384			City like	Postnatal stress	Propranolol	59.62
					Fear conditioning	Postnatal stress	Propranolol	79.2257			City like	Postnatal stress	Propranolol	44.6056
											City like	Postnatal stress	Propranolol	37.2818
					Fear conditioning	Prenatal stress	NaCl	94.8409			City like	Postnatal stress	Propranolol	39.7489
					Fear conditioning	Prenatal stress	NaCl	91.8861			City like	Postnatal stress	Propranolol	65.5826
					Fear conditioning	Prenatal stress	NaCl	92.8607			City like	Postnatal stress	Propranolol	24.5659
					Fear conditioning	Prenatal stress	NaCl	92.3721			City like	Postnatal stress	Propranolol	12.8765
					Fear conditioning	Prenatal stress	NaCl	87.0105			City like	Postnatal stress	Propranolol	4.20471
					Fear conditioning	Prenatal stress	NaCl	75.1003			City like	Postnatal stress	Propranolol	163.965
					Fear conditioning	Prenatal stress	NaCl	40.8819			City like	Postnatal stress	Propranolol	72.3112
					Fear conditioning	Prenatal stress	NaCl	57.6512			City like	Postnatal stress	Propranolol	130.223
					Fear conditioning	Prenatal stress	NaCl	101.208
					Fear conditioning	Prenatal stress	NaCl	67.9322			City like	Prenatal stress	NaCl	52.808
					Fear conditioning	Prenatal stress	NaCl	64.5039			City like	Prenatal stress	NaCl	26.8818
					Fear conditioning	Prenatal stress	NaCl	77.814			City like	Prenatal stress	NaCl	56.5565
					Fear conditioning	Prenatal stress	Propranolol	87.6257			City like	Prenatal stress	NaCl	25.6989
					Fear conditioning	Prenatal stress	Propranolol	92.3721			City like	Prenatal stress	NaCl	43.8279
					Fear conditioning	Prenatal stress	Propranolol	93.8456			City like	Prenatal stress	NaCl	26.3788
					Fear conditioning	Prenatal stress	Propranolol	86.7061			City like	Prenatal stress	NaCl	23.6594
					Fear conditioning	Prenatal stress	Propranolol	82.7891			City like	Prenatal stress	NaCl	35.2166
					Fear conditioning	Prenatal stress	Propranolol	73.9673			City like	Prenatal stress	NaCl	59.0588
					Fear conditioning	Prenatal stress	Propranolol	56.7448			City like	Prenatal stress	NaCl	31.6317
					Fear conditioning	Prenatal stress	Propranolol	69.2084			City like	Prenatal stress	NaCl	22.355
					Fear conditioning	Prenatal stress	Propranolol	94.5526			City like	Prenatal stress	NaCl	55.2271
					Fear conditioning	Prenatal stress	Propranolol	77.814			City like	Prenatal stress	NaCl	80.1521
					Fear conditioning	Prenatal stress	Propranolol	85.6791			City like	Prenatal stress	NaCl	79.3701
					Fear conditioning	Prenatal stress	Propranolol	35.8668			City like	Prenatal stress	NaCl	80.1521
					Fear conditioning	Prenatal stress	Propranolol	49.9837			City like	Prenatal stress	NaCl	132.152
											City like	Prenatal stress	Propranolol	52.2538
											City like	Prenatal stress	Propranolol	57.7625
											City like	Prenatal stress	Propranolol	48.0245
											City like	Prenatal stress	Propranolol	55.3756
											City like	Prenatal stress	Propranolol	37.2561
											City like	Prenatal stress	Propranolol	35.2166
											City like	Prenatal stress	Propranolol	32.9505
											City like	Prenatal stress	Propranolol	38.8424
											City like	Prenatal stress	Propranolol	32.4973
											City like	Prenatal stress	Propranolol	27.5984
											City like	Prenatal stress	Propranolol	30.6234
											City like	Prenatal stress	Propranolol	21.5483
											City like	Prenatal stress	Propranolol	52.807
											City like	Prenatal stress	Propranolol	114.079
											City like	Prenatal stress	Propranolol	117.484
											City like	Prenatal stress	Propranolol	136.097
											City like	Prenatal stress	Propranolol	101.915
